# Supplementary material for: circKIF4A acts as a prognostic factor and mediator to regulate the progression of triple-negative breast cancer
Source: Mol Cancer. 2019 Feb 11;18:23. doi: 10.1186/s12943-019-0946-x (PMC6369546; doi:10.1186/s12943-019-0946-x)
Supplement: Supplementary file 1 — Table S1. The sequences of siRNAs and primer sequences for qRT-PCR used in this study. (XLSX 12 kb) [file 12943_2019_946_MOESM1_ESM.xlsx]

## Sheet: Sheet1
The sequences of siRNAs used in this study
siRNA	Species	Sequences
si-NC	Human	UUCUCCGAACGUGUCACGUTT
si-circKIF4A#1	Human	GAUCUAUAACGUAUUAAUATT
si-circKIF4A#2	Human	GCCUGGAUCUAUAACGUAUTT
si-circKIF4A#3	Human	UAACGUAUUAAUAUUAACCTT
Primer sequences for qRT-PCRs used in this study
Construct	Species	Direction	Sequence (5' - 3')
circKIF4A	Human	Forward	GAGGTACCCTGCCTGGATCT
		Reverse	TGGAATCTCTGTAGGGCACA
18S	Human	Forward	TTAATTCCGATAACGAACGAGA
		Reverse	CGCTGAGCCAGTCAGTGTAG
β-actin	Human	Forward	AGCGAGCATCCCCCAAAGTT
		Reverse	GGGCACGAAGGCTCATCATT
GAPDH	Human	Forward	GGAGCGAGATCCCTCCAAAAT
		Reverse	GGCTGTTGTCATACTTCTCATGG
KIF4A	Human	Forward	TACTGCGGTGGAGCAAGAAG
		Reverse	CATCTGCGCTTGACGGAGAG
